# Supplementary material for: Immune correlates of anti-BCMA CAR-T products idecabtagene vicleucel and ciltacabtagene autoleucel in a real-world cohort of patients with multiple myeloma
Source: Nat Commun. 2025 Jul 4;16:6154. doi: 10.1038/s41467-025-60980-2 (PMC12229333; doi:10.1038/s41467-025-60980-2)
Supplement: Supplementary file 4 — Source Data [file 41467_2025_60980_MOESM4_ESM.zip]

Archive with 12 entries (12 files):
- Source Data Figure 1.xlsx
- __MACOSX/._Source Data Figure 1.xlsx
- Source Data Figure 2.xlsx
- __MACOSX/._Source Data Figure 2.xlsx
- Source Data Figure 3.xlsx
- __MACOSX/._Source Data Figure 3.xlsx
- Source Data Figure 4.xlsx
- __MACOSX/._Source Data Figure 4.xlsx
- Source Data Figure 5.xlsx
- __MACOSX/._Source Data Figure 5.xlsx
- Source Data Figure 6.xlsx
- __MACOSX/._Source Data Figure 6.xlsx
