# Supplementary material for: Immune correlates of anti-BCMA CAR-T products idecabtagene vicleucel and ciltacabtagene autoleucel in a real-world cohort of patients with multiple myeloma
Source: Nat Commun. 2025 Jul 4;16:6154. doi: 10.1038/s41467-025-60980-2 (PMC12229333; doi:10.1038/s41467-025-60980-2)
Supplement: Supplementary file 4 — Source Data [file 41467_2025_60980_MOESM4_ESM.zip › Source Data Figure 1.xlsx]

## Sheet: Sheet1
Figure 1 A-D	Days	CARVYKTI																								ABECMA
		LM305	WC002	DA210	AB707	DH666	SG655	BL671	RM663	JZ204	KZ736	SG040	RK365	LL677	SM593	MC792	JG177	BT981	LE606	SD517	JH595	VB657	WD428	WF635	MM223	LW906	SI496	PW487	BB794	RJ282	MG151	MN289	SS345	CM682	EC624	OS103	MD158	JH476	SW381	MR384	EW510	SH369
	-14	0.034	0.026		0.007					0.003	0.024		0.009	0.033	0.1		0.044	0.028		0.028	0.007	0.019	0.026	0.11	0.013	0.006	0.008				0.018		0.025			0.006	0.009	0.025	0.015	0.033	0.23	0.007
	-7	0.012	0.059		0.009					0.005	0.017	0.004	0.006	0.021	0.059	0.0087	0.006	0.033	0.06	0.18	0.02	0.0037	0.044	0.065	0.004	0.016	0.006			0.037	0.034		0.031			0.008	0.004	0.03	0.029	0.27	0.05	0.011
	0	0.021	0.031	0.83	0.006					0.007	0.028	0.004	0.038	0.023	0.056	0.033	0.053	0.053	0.012	0.037	0.07	0.031	0.003	0.19	0.008	0.035	0.022		0.065	0.017	0.009	0.034	0.009	0.009		0.45	0.06	0.015	0.011	0.052	0.018	0.017
	7	1.96	62.3	86.6	1.24				7.3	0.089	0.18	0.71	4.38	33.1	2.53	3.95	7.12	9.36	18.8	16.9	15	0.63	28.1	0.41	27.7	71.6	22	1.43	2.18	49.1	28.8	40.4	46.3	73.2		16.4	14.3	15.6	24.5	0.038	11.4	39.4
	10*							67*	99.2*							97.5*
	14	50.9	73	87.1	57.1		89.2	72.4	68.9	0.19	93.9	84.2	94.2	97	87.5	87.5	92.5	24.8	81.7	80.6	27.1	84.8	84.7	83.3	83.2	39.6	20.3	3.83	2.89	21.4	44.6	9	58.1	35.9		40.5	15.5	40.6	62.3	54.7	16.8	19.6
	21	27.2	77.1		36.9				93.6	0.65	82.7	89	81.8	96.9			95.3	3.28	84.6	64.6	7.67	45.8	49.9	55.3	70.7	55.1	3.6				54.4	8.52	54.1	21.9		14.1	2.19	25.9	55.5	44.4	0.48	13.9
	28	12.3	70.3	80.5	23.3		49.4	32.3	96.5	0.018		86.6	41.4	96	29.6	76.5	96.2	2.41	85.8	42.3	4.89	24.6	18.4	33.1	23.8	23.1	0.6		1.61	9.48	39.4	34.7	14.5	18.6		8.04	16	15.5	35.2	21	0.24	3.45
	31*																95.6*
	35*										73.5*			95.6*			95.2*
	38*																97*
	43*																97.1*					26.8*
	60*											60*							21.5*
	65*																		10.3*
	74*
	86*																96.7*
	90	0.016		0.45	0.004		3.3	7.64	91.8	0.012		4.97	33.4	63.2	21.7		95.5	0.24	40.2	0.045	0.11	9.57	0.83	0.31		0.019	0.018	0.08		0.016			1.34	0.031	0.33	0.048	0.058					0.092
	150*																																				0.088*
	180	0.024	36.4	0.24			0.99	0.021	65.9			0.029	31.4	0.11	6.02											0.006	0.01	0.032				0.016			0.01
	210*												12.3*																						0.01*
	217*												13*
	270	0.05	33.6						63			0.004	14.5													0.009	0.027
	360		31.7				0.043	0.019	31			0.003
	450*							0.022*
Figure 1 E		CARVYKTI	ABECMA				CARVYKTI	ABECMA				CARVYKTI	ABECMA				CARVYKTI	ABECMA				CARVYKTI	ABECMA				CARVYKTI	ABECMA				CARVYKTI	ABECMA
	LM305	50.9				LM305	14.7				LM305	33.9				LM305	0.67				LM305	14				LM305	14				LM305	14
	WC002	77.1				WC002	43.5				WC002	39.7				WC002	0.47				WC002	21				WC002	7				WC002	14
	DA210	87.1				DA210	75.7				DA210	45.5				DA210	0.54				DA210	14				DA210	28				DA210	7
	AB707	57.1				AB707	31.4				AB707	20.1				AB707	1.46				AB707	14				AB707	14				AB707	14
	SG655	89.2				SG655	73.6				SG655	18				SG655	0.88				SG655	14				SG655	14				SG655	28
	BL671	72.4				BL671	53.2				BL671	20.8				BL671	0.81				BL671	14				BL671	10				BL671	14
	RM663	96.5				RM663	65.1				RM663	51.8				RM663	1.55				RM663	28				RM663	10				RM663	90
	JZ204	0.65				JZ204	0.61				JZ204	0.029				JZ204	0.015				JZ204	21				JZ204	21				JZ204	14
	KZ736	93.9				KZ736	57.6				KZ736	35.7				KZ736	0.65				KZ736	14				KZ736	14				KZ736	14
	SG040	89				SG040	57.3				SG040	39.5				SG040	0.14				SG040	21				SG040	14				SG040	28
	RK365	94.2				RK365	67.9				RK365	28.5				RK365	3.64				RK365	14				RK365	14				RK365	21
	LL677	97				LL677	68.2				LL677	43.5				LL677	1.15				LL677	14				LL677	28				LL677	14
	SM593	87.5				SM593	12.6				SM593	68.8				SM593	2.52				SM593	14				SM593	14				SM593	14
	MC792	97.5				MC792	24.1				MC792	66.7				MC792	2.11				MC792	10				MC792	10				MC792	10
	JG177	97				JG177	12.9				JG177	88.1				JG177	3.43				JG177	38				JG177	14				JG177	38
	BT981	24.8				BT981	5.33				BT981	15.1				BT981	0.93				BT981	14				BT981	14				BT981	14
	LE606	85.8				LE606	55.7				LE606	35.8				LE606	3.55				LE606	28				LE606	21				LE606	28
	SD517	80.6				SD517	38.8				SD517	35.6				SD517	3.26				SD517	14				SD517	14				SD517	14
	JH595	27.1				JH595	2.21				JH595	21.6				JH595	0.55				JH595	14				JH595	7				JH595	14
	VB657	84.8				VB657	55.7				VB657	22.2				VB657	2.29				VB657	14				VB657	14				VB657	14
	WD428	84.7				WD428	47				WD428	32.1				WD428	1.69				WD428	14				WD428	14				WD428	14
	WF635	83.3				WF635	46.1				WF635	30.8				WF635	2.68				WF635	14				WF635	14				WF635	14
	MM223	83.2				MM223	71.3				MM223	14.1				MM223	0.45				MM223	14				MM223	14				MM223	21
	LW906		71.6			LW906		8.83			LW906		64.3			LW906		1.22			LW906		7			LW906		28			LW906		7
	SI496		22			SI496		12.9			SI496		16.1			SI496		0.2			SI496		7			SI496		7			SI496		14
	PW487		3.83			PW487		0.84			PW487		3.13			PW487		0.19			PW487		14			PW487		7			PW487		14
	BB794		2.89			BB794		0.97			BB794		1.96			BB794		0.033			BB794		14			BB794		7			BB794		7
	RJ282		49.1			RJ282		6.35			RJ282		42			RJ282		0.14			RJ282		7			RJ282		7			RJ282		7
	MG151		54.4			MG151		17.4			MG151		45.8			MG151		0.59			MG151		21			MG151		7			MG151		21
	MN289		40.4			MN289		6.65			MN289		38.1			MN289		0.6			MN289		7			MN289		28			MN289		7
	SS345		58.1			SS345		13			SS345		54.9			SS345		0.52			SS345		14			SS345		7			SS345		14
	CM682		73.2			CM682		29.8			CM682		42.3			CM682		0.51			CM682		7			CM682		7			CM682		7
	OS103		40.5			OS103		1.7			OS103		39.5			OS103		0.15			OS103		14			OS103		7			OS103		14
	MD158		15.5			MD158		4.17			MD158		15.6			MD158		0.35			MD158		14			MD158		7			MD158		28
	JH476		40.6			JH476		1.28			JH476		39.1			JH476		0.4			JH476		14			JH476		7			JH476		14
	SW381		62.3			SW381		12.5			SW381		50.9			SW381		0.84			SW381		14			SW381		7			SW381		14
	MR384		54.7			MR384		3.29			MR384		46.3			MR384		4.43			MR384		14			MR384		14			MR384		14
	EW510		16.8			EW510		5.61			EW510		14.3			EW510		0.63			EW510		14			EW510		7			EW510		14
	SH369		19.6			SH369		4.69			SH369		33.6			SH369		0.58			SH369		14			SH369		7			SH369		7
Figure 1 F		CARVYKTI	ABECMA				CARVYKTI	ABECMA				CARVYKTI	ABECMA				CARVYKTI	ABECMA				CARVYKTI	ABECMA
	LM305	2.01				LM305	32.1				LM305	43.1				LM305	12.3				LM305	12.3
	WC002	62.3				WC002	73				WC002	77.1				WC002	27.7				WC002	27.7
	DA210	86.6				DA210	87.1				DA210					DA210	80.5				DA210	80.5
	AB707	1.24				AB707	57.1				AB707	36.9				AB707	23.3				AB707	23.3
	SG655					SG655	89.2				SG655					SG655	49.4				SG655	49.4
	BL671					BL671	72.4				BL671					BL671	32.3				BL671	32.3
	RM663	7.3				RM663	68.9				RM663	93.6				RM663	96.5				RM663	96.5
	JZ204	0.089				JZ204	0.19				JZ204	0.65				JZ204	0.018				JZ204	0.018
	KZ736	0.18				KZ736	93.9				KZ736	82.7				KZ736					KZ736
	SG040	0.71				SG040	84.2				SG040	89				SG040	86.6				SG040	86.6
	RK365	4.38				RK365	94.2				RK365	81.8				RK365	41.4				RK365	41.4
	LL677	33.1				LL677	97				LL677	96.9				LL677	96				LL677	96
	SM593	2.53				SM593	87.5				SM593					SM593	29.6				SM593	29.6
	MC792	3.95				MC792	87.5				MC792					MC792	76.5				MC792	76.5
	JG177	7.12				JG177	92.5				JG177	95.3				JG177	96.2				JG177	96.2
	BT981	9.36				BT981	24.8				BT981	3.28				BT981	2.41				BT981	2.41
	LE606	18.8				LE606	81.7				LE606	84.6				LE606	85.8				LE606	85.8
	SD517	16.9				SD517	80.6				SD517	64.6				SD517	42.3				SD517	42.3
	JH595	15				JH595	27.1				JH595	7.67				JH595	4.89				JH595	4.89
	VB657	0.63				VB657	84.8				VB657	45.8				VB657	24.6				VB657	24.6
	WD428	28.1				WD428	84.7				WD428	49.9				WD428	18.4				WD428	18.4
	WF635	0.41				WF635	83.3				WF635	55.3				WF635	33.1				WF635	33.1
	MM223	27.7				MM223	83.2				MM223	70.7				MM223	22.8				MM223	22.8
	LW906		71.6			LW906		39.6			LW906		55.1			LW906		23.1			LW906		23.1
	SI496		22			SI496		20.3			SI496		3.6			SI496		0.6			SI496		0.6
	PW487		1.43			PW487		3.83			PW487					PW487					PW487
	BB794		2.18			BB794		2.89			BB794					BB794		1.61			BB794		1.61
	RJ282		49.1			RJ282		21.4			RJ282					RJ282		9.48			RJ282		9.48
	MG151		28.8			MG151		44.6			MG151		54.4			MG151		39.4			MG151		39.4
	MN289		40.4			MN289		9			MN289		8.52			MN289		34.7			MN289		34.7
	SS345		46.3			SS345		58.1			SS345		54.1			SS345		14.5			SS345		14.5
	CM682		73.2			CM682		35.9			CM682		21.9			CM682		18.6			CM682		18.6
	OS103		16.4			OS103		40.5			OS103		14.1			OS103		8.04			OS103		8.04
	MD158		14.3			MD158		15.5			MD158		2.19			MD158		16			MD158		16
	JH476		15.6			JH476		40.6			JH476		25.9			JH476		15.5			JH476		15.5
	SW381		24.5			SW381		62.3			SW381		55.5			SW381		35.2			SW381		35.2
	MR384		0.038			MR384		54.7			MR384		44.4			MR384		21			MR384		21
	EW510		11.4			EW510		16.8			EW510		0.48			EW510		0.24			EW510		0.24
	SH369		39.4			SH369		19.6			SH369		13.9			SH369		3.45			SH369		3.45
Figure 1 G		CARVYKTI	ABECMA
	LM305	1088
	WC002	9213
	DA210	26020
	AB707	1308
	SG655	6720
	BL671	6588
	RM663	7609
	JZ204	5321
	KZ736	11155
	SG040	50257
	RK365	9305
	LL677	5190
	SM593	3758
	MC792	13207
	JG177	12018
	BT981	4351
	LE606	9421
	SD517	14300
	JH595	14088
	VB657	7186
	WD428	2845
	WF635	4461
	MM223	9099
	LW906		8218
	SI496		4914
	PW487		710
	BB794		2236
	RJ282		4878
	MG151		1922
	MN289		2253
	SS345		1441
	CM682		14696
	OS103		2000
	MD158		993
	JH476		1110
	SW381		5441
	MR384		2507
	EW510		1575
	SH369		985
