# Supplementary material for: Immune correlates of anti-BCMA CAR-T products idecabtagene vicleucel and ciltacabtagene autoleucel in a real-world cohort of patients with multiple myeloma
Source: Nat Commun. 2025 Jul 4;16:6154. doi: 10.1038/s41467-025-60980-2 (PMC12229333; doi:10.1038/s41467-025-60980-2)
Supplement: Supplementary file 4 — Source Data [file 41467_2025_60980_MOESM4_ESM.zip › Source Data Figure 2.xlsx]

## Sheet: Sheet1
Figure 2 A
		d0	Peak				d0	Peak				d0	Peak				d0	Peak				d0	Peak				d0	Peak				d0	Peak				d0	Peak
	LM305	1.4	2.4			LW906	0.9	1.5			LM305	0.1	0.6			LW906	0.8	0.3			LM305	0.1	1.2			LW906	0.01	0.92			LM305	32.9	385.2			LW906	3.94	735.08
	WC002	0.8	1.7			SI496	3.1	1.2			WC002	0.8	0.9			SI496	2.8	0.58			WC002	0.0001	0.5			SI496	0.01	0.06			WC002	0.1	266.5			SI496	0.515	3.798
	DA210	0.6	5.3			PW487		5.6			DA210	0.53	5.01			PW487		4			DA210	0.0001	0.2			PW487		0.07			DA210	0.1	29.6			PW487	0.1	2.107
	AB707	3	2.3			BB794	0.01	0.3			AB707	2.7	0.76			BB794	0.01	0.17			AB707	0.0001	1.4			BB794	0.01	0.14			AB707	0.1	1065.4			BB794	2.25	108.92
	SG655	1	6.7			RJ282	2.9	1.7			SG655	0.85	0.07			RJ282	2.7	0.89			SG655	0.1	5.9			RJ282	0.1	0.34			SG655	0.1	5262.8			RJ282	77.3	229.84
	BL671	5.4	4.4			MG151	2.7	8.9			BL671	5.1	1.1			MG151	2.4	0.89			BL671	0.0001	2.6			MG151	0.01	0.4			BL671	0.1	1536.6			MG151	0.962	54
	RM663	2.8	3.3			MN289	2.7	1.4			RM663	2.6	0.8			MN289	1.8	0.15			RM663	0.0001	2.2			MN289	0.01	0.46			RM663	0.1	2103.2			MN289	2.74	278.76
	JZ204	2.8	4.3			SS345	1.3	2.8			JZ204	2.2	1.89			SS345	1.1	1.3			JZ204	0.1	0.9			SS345	0.01	0.4			JZ204	70.4	315			SS345	0.597	76.8
	KZ736	2.3	10.3			CM682	2	1.1			KZ736	2.23	2.65			CM682	1.8	0.15			KZ736	0.0001	6			CM682	0.01	0.46			KZ736	0.1	4854			CM682	1.55	132.94
	SG040	0	0.8			OS103	1.4	1.3			SG040	0.66	3			OS103	1.2	0.5			SG040	1	4			OS103	0.01	0.3			SG040	294	3424			OS103	1.19	129.6
	RK365	1.3	11.5			MD158	2.1	2.5			RK365	1	5.9			MD158	1.9	1.6			RK365	0.0001	4.8			MD158	0.1	0.33			RK365	0.1	3600			MD158	14.7	15.081
	LL677	0.2	6.2			JH476	3.4	2.4			LL677	0.15	0.43			JH476	3.2	1.3			LL677	0.0001	5.5			JH476	0.01	0.4			LL677	0.1	4504.5			JH476	3.16	124
	SM593	1.7	2.4			SW381	2.1	5.5			SM593	1.6	0.8			SW381	2.06	4.1			SM593	0.0001	1.2			SW381	0.01	0.3			SM593	0.1	476.4			SW381	0.602	26.37
	MC792	1.7	28.1			MR384	3	2.8			MC792	1.6	0.01			MR384	2.88	1.2			MC792	0.0001	27.3			MR384	0.1	0.7			MC792	0.1	25907.7			MR384	8.78	205.1
	JG177	2.2	3.5			EW510	1.9	1.8			JG177	2.1	0.28			EW510	1.7	1.2			JG177	0.0001	3.2			EW510	0	0.2			JG177	0.1	2624			EW510	0.1	25.2
	BT981	1	2.1			SH369	1.1	2.8			BT981	0.9	1.13			SH369	1	1.9			BT981	0.0001	0.4			SH369	0.01	0.4			BT981	0.1	89.2			SH369	2.35	86.4
	LE606	3.9	3.9								LE606	3.5	1.4								LE606	0.1	1.6								LE606	5.31	582.4
	SD517	2.6	8								SD517	2.3	2.2								SD517	0.0001	4								SD517	0.1	2408
	JH595	1	6.5								JH595	0.98	4.3								JH595	0.0001	1.1								JH595	0.1	341
	VB657	1.6	10.3								VB657	1.5	0.72								VB657	0.0001	9.2								VB657	0.1	7663.6
	WD428	0.6	2.6								WD428	0.59	0.9								WD428	0.0001	1.2								WD428	0.1	714
	WF635	3.3	4.3								WF635	3	0.4								WF635	0.1	2.9								WF635	7.08	1757.4
	MM223	2.5	3.8								MM223	2.1	1.8								MM223	0.1	1.2								MM223	38	632.4
Figure 2 B		d0	Peak				d0	Peak
	LM305	0.1	196.8			LW906	0.1	550.16
	WC002	0.1	207			SI496	0.1	0.834
	DA210	0.1	25.8			PW487	0.1	0.084
	AB707	0.1	607.6			BB794	0.1	3.15
	SG655	0.1	4843.9			RJ282	0.1	112.88
	BL671	0.1	1092			MG151	0.1	32.96
	RM663	0.1	1936			MN289	0.1	112.7
	JZ204	0.1	2.07			SS345	0.1	44.8
	KZ736	0.1	4560			CM682	0.1	97.06
	SG040	0.1	3112			OS103	0.1	52.5
	RK365	0.1	3393.6			MD158	0.1	2.343
	LL677	0.1	4367			JH476	0.1	50.4
	SM593	0.1	416.4			SW381	0.1	16.44
	MC792	0.1	25279.8			MR384	0.1	112
	JG177	0.1	2547.2			EW510	0.1	4.22
	BT981	0.1	22.16			SH369	0.1	16.96
	LE606	0.1	499.2
	SD517	0.1	1940
	JH595	0.1	138.6
	VB657	0.1	6495.2
	WD428	0.1	604.8
	WF635	0.1	1464.5
	MM223	0.1	526.8
Figure 2 C		CARVYKTI	ABECMA				CARVYKTI	ABECMA
	LM305	385.2				LM305	196.8
	WC002	266.5				WC002	207
	DA210	29.6				DA210	25.8
	AB707	1065.4				AB707	607.6
	SG655	5262.8				SG655	4843.9
	BL671	1536.6				BL671	1092
	RM663	2103.2				RM663	1936
	JZ204	315				JZ204	2.07
	KZ736	4854				KZ736	4560
	SG040	3424				SG040	3112
	RK365	3600				RK365	3393.6
	LL677	4504.5				LL677	4367
	SM593	476.4				SM593	416.4
	MC792	25907.7				MC792	25279.8
	JG177	2624				JG177	2547.2
	BT981	89.2				BT981	22.16
	LE606	582.4				LE606	499.2
	SD517	2408				SD517	1940
	JH595	341				JH595	138.6
	VB657	7663.6				VB657	6495.2
	WD428	714				WD428	604.8
	WF635	1757.4				WF635	1464.5
	MM223	632.4				MM223	526.8
	LW906		735.08			LW906		550.16
	SI496		3.798			SI496		1
	PW487		2.107			PW487		1
	BB794		108.92			BB794		3.15
	RJ282		229.84			RJ282		112.88
	MG151		54			MG151		32.96
	MN289		278.76			MN289		112.7
	SS345		76.8			SS345		44.8
	CM682		132.94			CM682		97.06
	OS103		129.6			OS103		52.5
	MD158		15.081			MD158		2.343
	JH476		124			JH476		50.4
	SW381		26.37			SW381		16.44
	MR384		205.1			MR384		112
	EW510		25.2			EW510		4.22
	SH369		86.4			SH369		16.96
Figure 2 D		Yes	No
	RK365	3393.6
	LM305	196.8
	DA210	25.8
	SG655	4843.9
	BL671	1092
	RM663	1936
	KZ736	4560
	SG040	3112
	LL677	4367
	SM593	416.4
	JG177	2547.2
	BT981	22.16
	LE606	499.2
	SD517	1940
	VB657	6495.2
	WD428	604.8
	MM223	526.8
	LW906	550.16
	PW487	0.084
	BB794	3.15
	RJ282	112.88
	MN289	112.7
	OS103	52.5
	MR384	112
	SH369	16.96
	WC002		207
	AB707		607.6
	JZ204		2.07
	MC792		25279.8
	JH595		138.6
	WF635		1464.5
	SI496		0.834
	MG151		32.96
	SS345		44.8
	CM682		97.06
	MD158		2.343
	JH476		50.4
	SW381		16.44
	EW510		4.22
