# Supplementary material for: Immune correlates of anti-BCMA CAR-T products idecabtagene vicleucel and ciltacabtagene autoleucel in a real-world cohort of patients with multiple myeloma
Source: Nat Commun. 2025 Jul 4;16:6154. doi: 10.1038/s41467-025-60980-2 (PMC12229333; doi:10.1038/s41467-025-60980-2)
Supplement: Supplementary file 4 — Source Data [file 41467_2025_60980_MOESM4_ESM.zip › Source Data Figure 3.xlsx]

## Sheet: Sheet1
Figure 3 A
		CARVYKTI	ABECMA				CARVYKTI	ABECMA
	LM305	0.7				LM305	63.4
	WC002	0.6				WC002	49.4
	DA210	0.7				DA210	39.7
	AB707	0.7				AB707	43.3
	SG655	0.6				SG655	44.5
	BL671	0.6				BL671	51
	RM663	0.7				RM663	44.5
	JZ204	0.7				JZ204	60.6
	KZ736	0.8				KZ736	45.4
	SG040	0.6				SG040	48.6
	RK365	0.7				RK365	63
	LL677	0.6				LL677	39.7
	SM593	0.6				SM593	70.3
	MC792	0.6				MC792	48
	JG177	0.6				JG177	63.1
	BT981	0.7				BT981	42
	LE606	0.7				LE606	59
	SD517	0.7				SD517	55.2
	JH595	0.7				JH595	41.3
	VB657	0.7				VB657	50.1
	WD428	0.6				WD428	83.7
	WF635	0.6				WF635	57.1
	MM223	0.6				MM223	43.9
	LW906		4.4			LW906		432.9
	SI496		5.7			SI496		438.1
	PW487		3.9			PW487		430.2
	BB794		3			BB794		190.4
	RJ282		5.5			RJ282		418
	MG151		6.3			MG151		368.8
	MN289		5.5			MN289		411.4
	SS345		4.8			SS345		458
	CM682		5.7			CM682		419.4
	OS103		2.6			OS103		307.5
	MD158		3.5			MD158		336.7
	JH476		6.6			JH476		438.1
	SW381		4.6			SW381		404.2
	MR384		6			MR384		368.7
	EW510		8			EW510		384.9
	SH369		4.7			SH369		416.7
Figure 3 B		PR	VGPR	CR	sCR				PR	VGPR	CR	sCR
	Month1	21.7391	30.4348	17.3913	13.0435			Month1	0	28.5714	35.7143	0
	Month 3	9.09091	27.2727	36.3636	18.1818			Month 3	7.69231	23.0769	38.4615	7.69231
Figure 3 C		Patient number	Followup (months)	PR	VGPR	CR	Death	PD				Patient number	Followup (months)	PR	VGPR	CR	Death	PD
	LM305	1	12		1	12					LW906	1	12			1		12
	WC002	2	12		1	3					SI496	2	12			1
	DA210	3	6			1		6			PW487	3	9			1	9	6
	AB707	4	12			1					BB794	4	3		1		3
	SG655	5	12	1	3	6					RJ282	5	12		1
	BL671	6	12	1	3						MG151	6	12		1	6
	RM663	7	12			1					MN289	7	9		6			9
	JZ204	8	6					6			SS345	8	6			3		6
	KZ736	9	6		1	6					CM682	9	12		1	6
	SG040	12	12		1			12			OS103	10	9			1
	RK365	9	9			1					MD158	11	3					3
	LL677	12	9		1	3		9			JH476	12	3			3
	SM593	13	9			1					SW381	13	9			6
	MC792	14	6	3	6						MR384	14	3
	JG177	15	3		1	3					EW510	15	3			1
	BT981	16	1					1			SH369	16	3	3
	LE606	17	9		3
	SD517	18	3			1
	JH595	19	7		3
	VB657	20	6		1	3	6
	WD428	21	3	1
	WF635	22	3	1		3
	MM223	23	3			1
Figure 3 D				ABECMA	CARVYKTI
	LM305	24-Jan-2023	20-Oct-2024		0
	WC002	15-Feb-2023	20-Oct-2024		0
	DA210	3-Nov-2022	15-Apr-2023		1
	AB707	14-Feb-2023	20-Oct-2024		0
	SG655	11-Oct-2022	20-Oct-2024		0
	BL671	24-Oct-2022	17-Apr-2024		1
	RM663	13-Dec-2022	20-Oct-2024		0
	JZ204	7-Feb-2023	29-Aug-2023		1
	KZ736	6-Jun-2023	7-Sep-2024		1
	SG040	17-Nov-2022	29-Feb-2024		1
	RK365	15-Jun-2023	20-Oct-2024		0
	LL677	5-Jul-2023	4-Apr-2024		1
	SM593	19-Jul-2023	22-May-2024		1
	MC792	6-Sep-2023	20-Oct-2024		0
	JG177	24-Jan-2024	19-Sep-2024		1
	BT981	19-Jul-2022	16-Aug-2022		1
	LE606	8-Aug-2023	20-Oct-2024		0
	SD517	17-Oct-2023	20-Oct-2024		0
	JH595	24-Oct-2023	20-Oct-2024		0
	VB657	15-Nov-2023	17-Mar-2024		1
	WD428	6-Dec-2023	20-Oct-2024		0
	WF635	27-Dec-2023	20-Oct-2024		0
	MM223	5-Feb-2024	20-Oct-2024		0
	LW906	3-Jan-2023	20-Mar-2024	1
	SI496	21-Mar-2023	20-Oct-2024	0
	PW487	28-Sep-2022	2-May-2023	1
	BB794	28-Oct-2022	28-Dec-2022	1
	RJ282	8-Nov-2022	20-Mar-2024	1
	MG151	13-Mar-2023	11-Jun-2024	1
	MN289	8-Feb-2023	12-Oct-2023	1
	SS345	12-Apr-2023	20-Oct-2023	1
	CM682	22-Feb-2023	20-Oct-2024	0
	OS103	12-Jun-2023	20-Oct-2024	0
	MD158	13-Jun-2023	12-Sep-2023	1
	JH476	9-May-2023	20-Oct-2024	0
	SW381	10-Jul-2023	20-Oct-2024	0
	MR384	13-Nov-2023	20-Oct-2024	0
	EW510	26-Dec-2023	20-Oct-2024	0
	SH369	3-Jan-2024	20-Oct-2024	0
Figure 3 E		1 - CR	2 - VGPR	3 - PR	4 - SD	5 - PD			1 - CR	2 - VGPR	3 - PR	4 - SD	5 - PD			1 - CR	2 - VGPR	3 - PR	4 - SD	5 - PD
	LM305		50.9					LM305		14.7					LM305		33.9
	WC002	77.1						WC002	43.5						WC002	39.7
	DA210	87.1						DA210	75.7						DA210	45.5
	AB707	57.1						AB707	31.4						AB707	20.1
	SG655		89.2					SG655		73.6					SG655		18
	BL671		72.4					BL671		53.2					BL671		20.8
	RM663	96.5						RM663	65.1						RM663	51.8
	JZ204				0.65			JZ204				0.61			JZ204				0.029
	KZ736		93.9					KZ736		57.6					KZ736		35.7
	SG040	89						SG040	57.3						SG040	39.5
	RK365	94.2						RK365	67.9						RK365	28.5
	LL677	97						LL677	68.2						LL677	43.5
	SM593	87.5						SM593	12.6						SM593	68.8
	MC792			97.5				MC792			24.1				MC792			66.7
	JG177	97						JG177	12.9						JG177	88.1
	BT981					24.8		BT981					5.33		BT981					15.1
	LE606		85.8					LE606		55.7					LE606		35.8
	SD517	80.6						SD517	38.8						SD517	35.6
	JH595	27.1						JH595	2.21						JH595	21.6
	VB657	84.8						VB657	55.7						VB657	22.2
	WD428			84.7				WD428			47				WD428			32.1
	WF635	83.3						WF635	46.1						WF635	30.8
	MM223							MM223							MM223
	LW906	71.6						LW906	8.83						LW906	64.3
	SI496	22						SI496	12.9						SI496	16.1
	PW487					3.83		PW487					0.84		PW487					3.13
	BB794					2.89		BB794					0.97		BB794					1.96
	RJ282		49.1					RJ282		6.35					RJ282		42
	MG151		54.4					MG151		17.4					MG151		45.8
	MN289							MN289							MN289
	SS345	1						SS345	13						SS345	54.9
	CM682		73.2					CM682		29.8					CM682		42.3
	OS103	40.5						OS103	1.7						OS103	39.5
	MD158					15.5		MD158					4.17		MD158					15.6
	JH476	40.6						JH476	1.28						JH476	39.1
	SW381				62.3			SW381				12.5			SW381				50.9
	MR384				54.7			MR384				3.29			MR384				46.3
	EW510	16.8						EW510	5.61						EW510	14.3
	SH369			19.6				SH369			4.69				SH369			33.6
