# Supplementary material for: Immune correlates of anti-BCMA CAR-T products idecabtagene vicleucel and ciltacabtagene autoleucel in a real-world cohort of patients with multiple myeloma
Source: Nat Commun. 2025 Jul 4;16:6154. doi: 10.1038/s41467-025-60980-2 (PMC12229333; doi:10.1038/s41467-025-60980-2)
Supplement: Supplementary file 4 — Source Data [file 41467_2025_60980_MOESM4_ESM.zip › Source Data Figure 4.xlsx]

## Sheet: Sheet1
Figure 4B
	LW906	SI496	PW487	BB794	RJ282	MG151	MN289	SS345	CM682	EC624	OS103	MD158	JH476	SW381	MR384	EW510	SH369	3.16	0.61	0.66	2.32	0.052	3.04	0.82	0.89	0.68	10.6	17.3	0.16	1.24	8.64	7.98	2.28	11.2		4.8	18.8	3.09	0.52	1.84	10.1	3.73
	0.68	10.6	17.3	0.16	1.24	8.64	7.98	2.28	11.2		4.8	18.8	3.09	0.52	1.84	10.1	3.73
	LM305	WC002	DA210	AB707	DH666	SG655	BL671	RM663	JZ204	KZ736	SG040	RK365	LL677	SM593	MC792	JG177	BT981	LE606	SD517	JH595	VB657	WD428	WF635	MM223	LW906	SI496	PW487	BB794	RJ282	MG151	MN289	SS345	CM682	EC624	OS103	MD158	JH476	SW381	MR384	EW510	SH369
	15.1	1.61	10.5	4.76		29.1	10.2	2.54	2.27	5.75	45.7	1.57	0.47	1.24	70.9	23.7	5.06	3.6	2.19	4.31	1.09	3.14	2.39	5.36	12.5	25.9	10.1	3.13	13	2.24	20.4	17.9	37.5		29.5	0.0001	13.6	2.43	4.34	5.95	2.8
	LM305	WC002	DA210	AB707	DH666	SG655	BL671	RM663	JZ204	KZ736	SG040	RK365	LL677	SM593	MC792	JG177	BT981	LE606	SD517	JH595	VB657	WD428	WF635	MM223			LW906	SI496	PW487	BB794	RJ282	MG151	MN289	SS345	CM682	EC624	OS103	MD158	JH476	SW381	MR384	EW510	SH369
	58.8	84.5	81	94.3		70.2	88	92.5	67.8	91.6	44.6	97.3	98.7	95.7	28.8	74.3	82.1	88.4	94.1	85	98.6	71.6	93.1	90			85.3	61.7	58.7	95.6	81.7	31.9	55.2	74.7	47.8		60.9	75	79.5	94.2	86.4	53.6	83.5
	LM305	WC002	DA210	AB707	DH666	SG655	BL671	RM663	JZ204	KZ736	SG040	RK365	LL677	SM593	MC792	JG177	BT981	LE606	SD517	JH595	VB657	WD428	WF635	MM223	LW906	SI496	PW487	BB794	RJ282	MG151	MN289	SS345	CM682	EC624	OS103	MD158	JH476	SW381	MR384	EW510	SH369
	16.8	12.4	5.15	0.66		0.35	0.57	4.65	24.9	2.43	3.94	0.76	0.83	2.55	0.054	1.27	9.7	7.36	3.1	8.4	0.26	22.2	3.72	3.78	1.47	1.81	13.9	1.12	4.11	57.4	16.4	5.12	3.56		4.88	6.25	3.83	2.88	7.46	30.4	9.93
Figure 4C	LM305	WC002	DA210	AB707	DH666	SG655	BL671	RM663	JZ204	KZ736	SG040	RK365	LL677	SM593	MC792	JG177	BT981	LE606	SD517	JH595	VB657	WD428	WF635	MM223	LW906	SI496	PW487	BB794	RJ282	MG151	MN289	SS345	CM682	EC624	OS103	MD158	JH476	SW381	MR384	EW510	SH369
	2.78	7.92	4.65	0.43		0.27	0.63	1.68	10.4	0.84	23.7	0.45	0.0082	0.66	0.25	2.35	1.48	1.81	1.56	0.98	1.22	4.41	0.36	1.75	8.76	26.1	6.68	2.07	4.57	1.28	12	3.28	35.7		21.1	1.32	4.27	1.64	4.02	1.56	2.39
	LM305	WC002	DA210	AB707	DH666	SG655	BL671	RM663	JZ204	KZ736	SG040	RK365	LL677	SM593	MC792	JG177	BT981	LE606	SD517	JH595	VB657	WD428	WF635	MM223	LW906	SI496	PW487	BB794	RJ282	MG151	MN289	SS345	CM682	EC624	OS103	MD158	JH476	SW381	MR384	EW510	SH369
	13.1	1.55	3.74	3.96		41.9	18.8	4.84	0.0001	12.2	39	1.14	1.11	2.25	86.1	21	2.71	5.23	2.46	2.12	1.22	1.33	1.59	5.96	31.3	13.7	6.87	3.92	11	0.23	2.09	4.55	21		10.2	1.02	3.85	1.94	1.7	0.24	0.9
	LM305	WC002	DA210	AB707	DH666	SG655	BL671	RM663	JZ204	KZ736	SG040	RK365	LL677	SM593	MC792	JG177	BT981	LE606	SD517	JH595	VB657	WD428	WF635	MM223			LW906	SI496	PW487	BB794	RJ282	MG151	MN289	SS345	CM682	EC624	OS103	MD158	JH476	SW381	MR384	EW510	SH369
	29	21.9	27.6	94.1		38.4	59.5	69.7	0.0001	63.3	10.8	84	96.1	93	3.15	43.6	58.1	66.7	75.2	52.3	87.4	27.9	78.3	64.3			51.2	25.4	32.7	69	38.7	17.2	7.51	36.1	16.9		16.3	34.1	36.8	60.5	42.4	4.76	40.8
	LM305	WC002	DA210	AB707	DH666	SG655	BL671	RM663	JZ204	KZ736	SG040	RK365	LL677	SM593	MC792	JG177	BT981	LE606	SD517	JH595	VB657	WD428	WF635	MM223	LW906	SI496	PW487	BB794	RJ282	MG151	MN289	SS345	CM682	EC624	OS103	MD158	JH476	SW381	MR384	EW510	SH369
	5.25	59	36.7	1.56		0.44	0.95	15.3	54.4	7.96	13.2	5.28	0.13	4.08	0.028	3.93	7.74	14.8	16.6	20.2	3.29	51.7	1.94	7.3	9.52	16.7	26.1	9.82	10.9	83.4	61.9	19.9	20.8		33.2	54.7	30.3	28.6	42.6	67	30
Figure 4D	LM305	WC002	DA210	AB707	DH666	SG655	BL671	RM663	JZ204	KZ736	SG040	RK365	LL677	SM593	MC792	JG177	BT981	LE606	SD517	JH595	VB657	WD428	WF635	MM223			LW906	SI496	PW487	BB794	RJ282	MG151	MN289	SS345	CM682	EC624	OS103	MD158	JH476	SW381	MR384	EW510	SH369
	29.4	18.7	30.5	0.43		5.65	6.55	3.65	5.88	4.98	45.3	1.56	0.065	3.43	2.39	8.8	9.68	4.15	4.01	7.44	0.63	11.5	3.18	6.96			10.3	50.8	18.2	1.41	17.7	11.2	52.6	14.2	56.4		16.7	19.5	25.3	6.86	12.2	24.9	16.3
	LM305	WC002	DA210	AB707	DH666	SG655	BL671	RM663	JZ204	KZ736	SG040	RK365	LL677	SM593	MC792	JG177	BT981	LE606	SD517	JH595	VB657	WD428	WF635	MM223			LW906	SI496	PW487	BB794	RJ282	MG151	MN289	SS345	CM682	EC624	OS103	MD158	JH476	SW381	MR384	EW510	SH369
	20.7	4.06	14.9	3.96		47.9	26.4	6.88	0.0001	13.2	37.1	2.8	1.93	6.83	94.4	42.2	7.26	8.15	5.83	13.2	5.63	2.51	5.78	9.84			29.1	10.2	14.5	8.45	31.3	1.15	12.3	38.5	19.6		25	4.88	17.9	7.84	8.46	7.94	14.5
	LM305	WC002	DA210	AB707	DH666	SG655	BL671	RM663	JZ204	KZ736	SG040	RK365	LL677	SM593	MC792	JG177	BT981	LE606	SD517	JH595	VB657	WD428	WF635	MM223			LW906	SI496	PW487	BB794	RJ282	MG151	MN289	SS345	CM682	EC624	OS103	MD158	JH476	SW381	MR384	EW510	SH369
	29	21.9	27.6	94.1		38.4	59.5	69.7	0.0001	63.3	10.8	84	96.1	93	3.15	43.6	58.1	66.7	75.2	52.3	87.4	27.9	78.3	64.3			51.2	25.4	32.7	69	38.7	17.2	7.51	36.1	16.9		16.3	34.1	36.8	60.5	42.4	4.76	40.8
	LM305	WC002	DA210	AB707	DH666	SG655	BL671	RM663	JZ204	KZ736	SG040	RK365	LL677	SM593	MC792	JG177	BT981	LE606	SD517	JH595	VB657	WD428	WF635	MM223			LW906	SI496	PW487	BB794	RJ282	MG151	MN289	SS345	CM682	EC624	OS103	MD158	JH476	SW381	MR384	EW510	SH369
	20.9	55.3	27	1.56		8.07	7.57	19.7	94.1	18.6	6.8	11.6	0.065	4.08	0.049	5.39	25	21	15	27.1	6.36	58.1	12.7	18.9			9.38	13.6	34.5	21.1	12.3	70.5	27.6	11.3	7.06		16.7	41.5	19.9	24.8	36.9	62.4	28.4
Figure 4E		CARVYKTI	ABECMA			CARVYKTI	ABECMA			CARVYKTI	ABECMA			CARVYKTI	ABECMA
	LM305	52.5			LM305	13.2			LM305	78.5			LM305	5.25
	WC002	61.6			WC002	21.7			WC002	17.6			WC002	74.9
	DA210	57.6			DA210	16			DA210	45			DA210	45.6
	AB707	70.1			AB707	5.2			AB707	62.7			AB707	20.6
	DH666				DH666				DH666				DH666
	SG655	51.3			SG655	5.06			SG655	37.2			SG655	50.5
	BL671	59.9			BL671	26.4			BL671	30.5			BL671	64.3
	RM663	57.4			RM663	21.2			RM663	40.1			RM663	39.7
	JZ204	67.1			JZ204	22.7			JZ204	17.3			JZ204	79.5
	KZ736	81.7			KZ736	1.78			KZ736	39.2			KZ736	41.9
	SG040	21.4			SG040	1.36			SG040	15.2			SG040	27.1
	RK365	85.3			RK365	4.77			RK365	34.4			RK365	63.4
	LL677	84.7			LL677	3.02			LL677	79.7			LL677	16.5
	SM593	78.7			SM593	9.76			SM593	38.4			SM593	59
	MC792	24.4			MC792	0.47			MC792	53.9			MC792	4.99
	JG177	35.2			JG177	0.38			JG177	39.8			JG177	9.05
	BT981	60.8			BT981	20.2			BT981	15.4			BT981	69.9
	LE606	62.1			LE606	12.8			LE606	30.9			LE606	55.6
	SD517	74			SD517	19.7			SD517	51.4			SD517	45.8
	JH595	75.2			JH595	7.12			JH595	36.5			JH595	60.9
	VB657	85.6			VB657	3.77			VB657	61.3			VB657	37.5
	WD428	68.5			WD428	16.2			WD428	31			WD428	61
	WF635	68.4			WF635	20			WF635	43.7			WF635	47.1
	MM223	60.2			MM223	17.1			MM223	43.6			MM223	42.7
	LW906		60		LW906		7.15		LW906		41.4		LW906		25.1
	SI496		37		SI496		1.15		SI496		29.2		SI496		36.2
	PW487		56.3		PW487		5.81		PW487		50.9		PW487		24.9
	BB794		77.3		BB794		1.76		BB794		65.1		BB794		24.8
	RJ282		50.3		RJ282		2.72		RJ282		53.7		RJ282		22.3
	MG151		40.8		MG151		28.3		MG151		15.8		MG151		67
	MN289		18.2		MN289		5.19		MN289		16.9		MN289		53.8
	SS345		53		SS345		3.39		SS345		59.3		SS345		28.6
	CM682		28.9		CM682		2.69		CM682		18.7		CM682		31
	EC624				EC624				EC624				EC624
	OS103		41.8		OS103		3.16		OS103		49.2		OS103		30.2
	MD158		70.1		MD158		13.9		MD158		37.2		MD158		56.8
	JH476		62		JH476		4.1		JH476		42.2		JH476		42.6
	SW381		79		SW381		7.38		SW381		51.5		SW381		45.8
	MR384		76.9		MR384		11.8		MR384		48		MR384		45.9
	EW510		54.7		EW510		25.7		EW510		35.5		EW510		58.2
	SH369		68.3		SH369		15.4		SH369		23.8		SH369		64
