# Supplementary material for: Immune correlates of anti-BCMA CAR-T products idecabtagene vicleucel and ciltacabtagene autoleucel in a real-world cohort of patients with multiple myeloma
Source: Nat Commun. 2025 Jul 4;16:6154. doi: 10.1038/s41467-025-60980-2 (PMC12229333; doi:10.1038/s41467-025-60980-2)
Supplement: Supplementary file 4 — Source Data [file 41467_2025_60980_MOESM4_ESM.zip › Source Data Figure 5.xlsx]

## Sheet: Sheet1
Figure 5A
	Day	AB707	BL671	BT981	DA210	JG177	JZ204	KZ736	LE606	LL677	LM305	MC792	MM223	RK365	RM663	SD517	SG040	SG655	SM593	VB657	WC002	WD428	WF635	LM305	JH595			Day	AB707	BL671	BT981	DA210	JG177	JZ204	KZ736	LE606	LL677	LM305	MC792	MM223	RK365	RM663	SD517	SG040	SG655	SM593	VB657	WC002	WD428
	7	453																										7	550
	14	217																										14	250
	21	268																										21	336
	28	313																										28	354
	10		418																									10		1324
	14		230																									14		386
	28		266																									28		424
	90		349																									90		871
	7			401																								7			373
	14			316																								14			437
	21			276																								21			329
	28			251																								28			215
	7				283																							7				199
	14				341																							14				302
	28				163																							28				159
	90				277																							90				331
	14					180																						14					164
	21					170																						21					163
	28					181																						28					94
	90					253																						90					160
	14						599																					14						670
	21						465																					21						601
	28						408																					28						422
	7																											7
	14							186																				14							144
	21							143																				21							102
	7								536																			7								1348
	14								155																			14								126
	21								220																			21								269
	28								224																			28								253
	14									137																		14									130
	21									134																		21									119
	90									206																		90									176
	180									205																		180									253
	7										515																	7										436
	14										258																	14										315
	21										263																	21										311
	28										237																	28										275
	90																											90
	10											188																10											122
	14											282																14											152
	28											303																28											203
	7												522															7												361
	14												209															14												171
	21												331															21												368
	28												178															28												125
	7													477														7													363
	14													190														14													197
	21													205														21													122
	90													249														90													184
	270													392														270													179
	7														605													7														498
	11														301													11														204
	21														152													21														167
	28														192													28														185
	90														196													90														157
	180														313													180														411
	270														302													270														378
	7															421												7															339
	14															185												14															220
	21															206												21															202
	90																											90
	7																486											7																352
	14																187											14																165
	28																180											28																215
	60																322											60																192
	90																182											90																96.9
	180																											180
	14																	182*										14																	125
	14																	182										28																	380
	28																	238										28																	380
	28																	238										90																	123
	90																	181										180																	115
	180																	190										360
	360																											7																		381
	7																		350									14																		170
	14																		181									28																		149
	28																		202									90																		1214
	90																		222									180																		324
	180																		245									7																			468
	7																			540								14																			167
	14																			179								21																			212
	21																			244								90																			159
	90																			213								7																				633
	7																				546							14																				413
	14																				334							21																				436
	21																				355							28																				272
	28																				259							270																				868
	270																				591							360																				433
	360																				425							7																					430
	7																					417*						14																					184
	7																					666						21																					244
	14																					196						28																					262
	21																					284						90																					262
	28																					218						14
	90																					315						21
	14																						189					28
	21																						260					14
	28																						305					28
	14																							727				90
	28																							1328				14
	90																											21
	14																								252			28
	21																								198			21
	28																								224			28
	Day	AB707	BL671	BT981	DA210	JG177	JZ204	KZ736	LE606	LL677	LM305	MC792	MM223	RK365	RM663	SD517	SG040	SG655	SM593	VB657	WC002	WD428	WF635	LM305	JH595			Day	AB707	BL671	BT981	DA210	JG177	JZ204	KZ736	LE606	LL677	LM305	MC792	MM223	RK365	RM663	SD517	SG040	SG655	SM593	VB657	WC002	WD428
	7	712																										7	897
	14	184																										14	434
	21	246																										21	579
	28	266																										28	552
	10		351																									10		1530
	14		147																									14		472
	28		185																									28		807
	90		254																									90		931
	7			379																								7			321
	14			207																								14			517
	21			192																								21			471
	28			176																								28			383
	7				490																							7				403
	14				227																							14				302
	28				157																							28				236
	90																											90
	14					209																						14					273
	21					150																						21					184
	28					188																						28					166
	90					235																						90					260
	14																											14
	21																											21
	28																											28
	7							466																				7							366
	14							202																				14							464
	21							133																				21							191
	7								490																			7								1181
	14								153																			14								320
	21								178																			21								405
	28								207																			28								475
	14									142																		14									244
	21									133																		21									241
	90									170																		90									316
	180									388																		180									146
	7										556																	7										513
	14										189																	14										448
	21										153																	21										465
	28										168																	28										387
	90										253																	90										743
	10											182																10											220
	14											198																14											225
	28											217																28											365
	7												639															7												820
	14												207															14												363
	21												278															21												455
	28												170															28												305
	7													521														7													463
	14													180														14													326
	21													226														21													310
	90													200														90													248
	270													279														270													223
	7														559													7														690
	11														371													11														391
	21														131													21														505
	28														162													28														741
	90														155													90														342
	180														203													180														716
	270														201													270														497
	7															397												7															490
	14															178												14															457
	21															193												21															459
	90															263												90															435
	7																680											7																511
	14																214											14																269
	28																207											28																342
	60																276											60																264
	90																196											90																173
	180																283											180																462
	14																	218										14																	293
	28																	186										28																	613
	28																	185										28																	606
	90																	180										90																	300
	180																	164										180																	276
	360																	291										360																	309
	7																		424									7																		362
	14																		195									14																		308
	28																		182									28																		233
	90																		193									90																		531
	180																		214									180																		445
	7																			627								7																			578
	14																			164								14																			372
	21																			189								21																			529
	90																			183								90																			206
	7																				603							7																				947
	14																				331							14																				613
	21																				278							21																				473
	28																				227							28																				398
	270																				325							270																				465
	360																				325							360																				635
	7																					482						7																					477
	14																					210						14																					370
	21																					211						21																					236
	28																					188						28																					265
	90																					244						90																					245
	14																						172					14
	21																						174					21
	28																						180					28
	14																							467				14
	28																							572				28
	90																								106			90
	14																								191			14
	21																								175			21
	28																								164			28
Figure 5B	Time point	BB794	CM682	EW510	JH476	LW906	MD158	MG151	MN289	MR384	RJ282	SH369	SI496	SS345			Time point	BB794	CM682	EW510	JH476	LW906	MD158	MG151	MN289	MR384	RJ282	SH369	SI496	SS345			Time point	BB794	CM682	EW510	JH476	LW906	MD158	MG151	MN289	MR384	RJ282	SH369	SI496	SS345
	14	332															14	403															14	849
	28	213															28	290															28	570
	7		437														7		611														7		731
	14		226														14		245														14		455
	21		197														21		273														21		317
	28		294														28		266														28		364
	7			846													7			835													7			1597
	14			396													14			935													14			1017
	7				992												7				276												7				375
	14				1562												14				179												14				202
	21				604												21				188												21				324
	28				445												28				211												28				444
	7					289											7					437											7					1068
	21					225											21					281											21					587
	28					202											28					220											28					475
	90																90																90
	7						451										7						380										7						759
	14						594										14						332										14						392
	7							648									7							389									7							815
	14							225									14							232									14							561
	21							282									21							224									21							434
	28							267									28							207									28							368
	7								335								7								222								7								397
	14								250								14								193								14								310
	21								237								21								201								21								309
	28								236								28								331								28								474
	7									507							7									387							7									532
	14									351							14									391							14									556
	21									359							21									330							21									438
	28									407							28									352							28									435
	7										279						7										192						7										370
	14										228						14										146						14										332
	28										267						28										121						28										247
	7											434					7											544					7											751
	14											304					14											290					14											365
	21											314					21											289					21											355
	28											345					28											218					28											331
	90																90																90
	7												455				7												463				7												724
	14												319				14												265				14												569
	21												304				21												203				21												435
	28																28																28
	270																270																270
	14													201			14													190			14													427
	21													259			21													196			21													432
	28													260			28													148			28													356
	Time point	BB794	CM682	EW510	JH476	LW906	MD158	MG151	MN289	MR384	RJ282	SH369	SI496	SS345			Time point	BB794	CM682	EW510	JH476	LW906	MD158	MG151	MN289	MR384	RJ282	SH369	SI496	SS345			Time point	BB794	CM682	EW510	JH476	LW906	MD158	MG151	MN289	MR384	RJ282	SH369	SI496	SS345
	14	849															14	406															14	634
	28	570															28	507															28	581
	7		731														7		800														7		582
	14		455														14		292														14		277
	21		317														21		441														21		355
	28		364														28		442														28		302
	7			1597													7			1753													7			972
	14			1017													14			1001													14			710
	7				375												7				347												7				288
	14				202												14				186												14				172
	21				324												21				332												21				275
	28				444												28				343												28				300
	7					1068											7					474											7					613
	21					587											21					415											21					373
	28					475											28					328											28					317
	90																90					227											90					390
	7						759										7						1023										7						470
	14						392										14						521										14						450
	7							815									7							627									7							652
	14							561									14							498									14							449
	21							434									21							470									21							365
	28							368									28							326									28							282
	7								397								7								1347								7								394
	14								310								14								296								14								245
	21								309								21								249								21								221
	28								474								28								530								28								396
	7									532							7									591							7									413
	14									556							14									351							14									414
	21									438							21									244							21									295
	28									435							28									306							28									321
	7										370						7										401						7										445
	14										332						14										187						14										343
	28										247						28										168						28										287
	7											751					7											1047					7											486
	14											365					14											695					14											343
	21											355					21											643					21											298
	28											331					28											587					28											316
	90																90											415					90											307
	7												724				7												861				7												667
	14												569				14												593				14												574
	21												435				21												361				21												428
	28																28												381				28												299
	270																270												304				270												323
	14													427			14													240			14													414
	21													432			21													291			21													439
	28													356			28													242			28													305
Figure 5C	D7	D14	D21	D28	D90	D180	D270	D360			D7	D14	D21	D28	D90	D180	D270			D7	D14	D21	D28	D90	D180	D270
	453	217	268	313	349	205	392				550	250	336	354	871	253	179			1001	467	464	424	1338	327	550
	401	230	276	266	277	313	302				373	386	329	424	331	411	378			479	487	413	690	606	365	470
	283	316	170	251	253		591				199	437	163	215	160		868			223	489	473	289	382		726
		341	465	163	206	190						302	601	159	176	115					374	767	276	264	272
	536	180	143	181		245					1348	164	102	94		324	433			972	540	380	272		326
	515	599	220	408	249						436	670	269	422	184					590	913	292	600	355
	522	186	134	224	196						361	144	119	253	157					351	339	331	223	266
	477	155	263	237							363	126	311	275						638	216	431	430
	605	137	331	303	182						498	130	368	203	96.9					912	447	456	278	230
	421	258	205	178	181						339	315	122	125	123					429	526	293	201	293
	486	282	152	192	222						352	152	167	185	1214					343	398	372	343	558
	350	209	206	180	213						381	171	202	215	159					479	282	247	314	261
	540	190	244	238	315						468	197	212	380	262					431	428	455	648	493
	546	185	355	238							633	220	436	380						665	289	552	648
	666	187	284	202							430	165	244	149						655	243	346	336
		182	260	259								125	170	272							346	263	393
		181		218								170		262							452		328
		179		305								167		225							285		243
		334		1328								413		242							549		102
		196										184									226
		189										143									222
		727										187									72
	D7	D14	D21	D28	D90	D180	D270	D360			D7	D14	D21	D28	D90	D180	D270	D360		D7	D14	D21	D28	D90	D180	D270	D360
	712	184	246	266	254	388	279	291			897	434	579	552	931	146	223	309		1258	454	498	455	928	458	422	392
	379	147	192	185		203	201	325			321	472	471	807		716	497	635		398	632	395	673		539	412	538
	490	207	150	176	235	283	325				403	517	184	383	260	462	465			267	448	607	339	769	703	502
	466	227		157	170	164					366	302		236	316	276				701	297		274	466	488
	490	209	133	188	253	214					1181	273	191	166	743	445				749	563	471	392	4350	430
	556		178		200						513		405		248					487		502		358
	639	202	133	207	155						820	464	241	475	342					496	434	483	501	347
	521	153	153	168	263						463	320	465	387	435					601	303	455	423	293
	559	142	278	217	196						690	244	455	365	173					669	563	386	387	293
	397	189	226	170	180						490	448	310	305	300					404	473	381	296	600
	680	198	131	162	193						511	225	505	741	531					261	395	550	539	909
	424	207	193	207	183						362	363	459	342	206					322	277	444	410	294
	627	180	189	186	244						578	326	529	613	245					1664	393	588	871	335
	603	178	278	185							947	457	473	606						693	399	459	864
	482	214	211	182							477	269	236	233						423	361	267	400
		218	174	227								293	250	398							401	248	439
		195		188								308		265							456		404
		164		180								372		311							334		251
		331		572								613		271							612		149
		210										370									240
		172										223									231
		467										307									144
Figure 5D		TIM3	peak expansion			TIM3	peak expansion
	LM305 (d7)	436	50.9		LM305 (d7)	513	50.9
	WC002 (d7)	633	77.1		WC002 (d7)	947	77.1
	DA210 (d7)	199	87.1		DA210 (d7)	403	87.1
	AB707 (d7)	550	57.1		AB707 (d7)	897	57.1
	SG655		89.2		SG655		89.2
	BL671		72.4		BL671		72.4
	RM663 (d7)	498	96.5		RM663 (d7)	690	96.5
	JZ204		0.65		JZ204		0.65
	KZ736 (d7)		93.9		KZ736 (d7)	366	93.9
	SG040 (d7)	352	89		SG040 (d7)	511	89
	RK365 (d7)	363	94.2		RK365 (d7)	463	94.2
	LL677		97		LL677		97
	SM593 (d7)	381	87.5		SM593 (d7)	362	87.5
	MC792		97.5		MC792		97.5
	JG177		97		JG177		97
	BT981 (d7)	373	24.8		BT981 (d7)	321	24.8
	LE606 (d7)	1348	85.8		LE606 (d7)	1181	85.8
	SD517 (d7)	339	80.6		SD517 (d7)	490	80.6
	JH595		27.1		JH595		27.1
	VB657 (d7)	468	84.8		VB657 (d7)	578	84.8
	WD428 (d7)	430	84.7		WD428 (d7)	477	84.7
	WF635		83.3		WF635		83.3
	MM223 (d7)	361	83.2		MM223 (d7)	820	83.2
		TIM3	peak expansion			TIM3	peak expansion
	LW906 (d7)	437	64.3		LW906 (d7)	474	64.3
	SI496 (d7)	463	16.1		SI496 (d7)	861	16.1
	PW487		3.13		PW487		3.13
	BB794		1.96		BB794		1.96
	RJ282 (d7)	192	42		RJ282 (d7)	401	42
	MG151 (d7)	389	45.8		MG151 (d7)	627	45.8
	MN289 (7)	222	38.1		MN289 (7)	1347	38.1
	SS345		54.9		SS345		54.9
	CM682 (d7)	611	42.3		CM682 (d7)	800	42.3
	OS103		39.5		OS103		39.5
	MD158 (d7)	380	15.6		MD158 (d7)	1023	15.6
	JH476 (d7)	276	39.1		JH476 (d7)	347	39.1
	SW381		50.9		SW381		50.9
	MR384 (d7)	387	46.3		MR384 (d7)	591	46.3
	EW510 (d7)	835	14.3		EW510 (d7)	1753	14.3
	SH369 (d7)	544	33.6		SH369 (d7)	1047	33.6
Figure 5E		LAG3 + TIM3 + PD1	peak expansion			LAG3 + TIM3 + PD1	peak expansion
	LM305 (d7)	1541	50.9		LM305 (d7)	1556	50.9
	WC002 (d7)	1844	77.1		WC002 (d7)	2243	77.1
	DA210 (d7)	705	87.1		DA210 (d7)	1160	87.1
	AB707 (d7)	2004	57.1		AB707 (d7)	2867	57.1
	SG655		89.2		SG655		89.2
	BL671		72.4		BL671		72.4
	RM663 (d7)	2015	96.5		RM663 (d7)	1918	96.5
	JZ204		0.65		JZ204		0.65
	KZ736 (d7)		93.9		KZ736 (d7)	1533	93.9
	SG040 (d7)	1181	89		SG040 (d7)	1452	89
	RK365 (d7)	1478	94.2		RK365 (d7)	1585	94.2
	LL677		97		LL677		97
	SM593 (d7)	1210	87.5		SM593 (d7)	1108	87.5
	MC792		97.5		MC792		97.5
	JG177		97		JG177		97
	BT981 (d7)	1253	24.8		BT981 (d7)	1098	24.8
	LE606 (d7)	2856	85.8		LE606 (d7)	2420	85.8
	SD517 (d7)	1189	80.6		SD517 (d7)	1291	80.6
	JH595		27.1		JH595		27.1
	VB657 (d7)	1439	84.8		VB657 (d7)	2869	84.8
	WD428 (d7)	1751	84.7		WD428 (d7)	1382	84.7
	WF635		83.3		WF635		83.3
	MM223 (d7)	1234	83.2		MM223 (d7)	1955	83.2
[truncated: 28 more columns]
