# Supplementary material for: Immune correlates of anti-BCMA CAR-T products idecabtagene vicleucel and ciltacabtagene autoleucel in a real-world cohort of patients with multiple myeloma
Source: Nat Commun. 2025 Jul 4;16:6154. doi: 10.1038/s41467-025-60980-2 (PMC12229333; doi:10.1038/s41467-025-60980-2)
Supplement: Supplementary file 4 — Source Data [file 41467_2025_60980_MOESM4_ESM.zip › Source Data Figure 6.xlsx]

## Sheet: Sheet1
Figure 6C
		SCM	CM	EM	EMRA			SCM	CM	EM	EMRA				SCM	CM	EM	EMRA			SCM	CM	EM	EMRA				SCM	CM	EM	EMRA			SCM	CM	EM	EMRA
	CD4+	25.8	23.3	40.6	10.3		CD4+	5.5	19.8	73.9	0.75			CD4+	2.98	26.7	69.7	0.62		CD4+	4.23	27.4	68.2	0.17			CD4+	3.39	6.61	75.5	14.6		CD4+	5.52	43.5	49.8	1.21
	CD8+	13.2	27.4	46.9	12.5		CD8+	6.49	42.1	48.3	3.13			CD8+	1.57	33.4	63.3	1.75		CD8+	1.13	47.5	50.8	0.56			CD8+	2.19	5.11	82.6	10.1		CD8+	17.5	54.8	26.8	0.9
Figure 6D		PB			CSF						PB			CSF						PB			CSF
	Perforin	1309.25			63.87					Perforin	877.97			2.49					Perforin	1700.98			0
	MIP-1a	5.99			2.07					MIP-1a	645.34			37.57					MIP-1a	0			70.5
	IL-4	91.89			3.16					IL-4	28.24			1.24					IL-4	0			0
	sCD137	8.84			6.65					sCD137	19.09			2.93					sCD137	0			0
	IL-10	0.51			7.89					IL-10	3.15			0.51					IL-10	0			0
	IL-15	0			85.35					IL-15	0			0					IL-15	0			0
	IL-17A	2.15			2.72					IL-17A	0			0					IL-17A	0			1.46
	IL-2	0			2.88					IL-2	0			0					IL-2	0			0
	TNF-a	1.58			2.37					TNF-a	0			0					TNF-a	0			2.9
	IL-6	0.06			1.7					IL-6	0			0.12					IL-6	0			0
	IL-5	0.8			13.25					IL-5	4.18			4.31					IL-5	0			0
	IL-8	0.72			18.89					IL-8	10.15			10.44					IL-8	0			0
	GM-CSF	0			4.68					GM-CSF	0			0.89					GM-CSF	0			0
	IL-9	0			7.24					IL-9	0			1.19					IL-9	0			0
	IP-10	11.16			16.4					IP-10	5.4			8.39					IP-10	238.69			187.54
	IFN-g	0			8.54					IFN-g	0			9.42					IFN-g	8.49			3.79
	IL-13	20.28			248.7					IL-13	42.28			116.41					IL-13	0			138.9
	IL-7	0			182.87					IL-7	0			187.72					IL-7	0			651.53
	MCP-1	0			293.54					MCP-1	0			193.8					MCP-1	0			8.45
	Granzyme B	0			252.47					Granzyme B	5.84			366.7					Granzyme B	0			115.19
	TNF-b	0			184.2					TNF-b	0			411.91					TNF-b	0			334.67
	MIP-1b	0			123.19					MIP-1b	0			466.46					MIP-1b	0			44.35
Figure 5B
Figure 5C
Figure 5D
Figure 5E
